# Supplementary material for: Genomic, biochemical and expressional properties reveal strong conservation of the CLCA2 gene in birds and mammals
Source: PeerJ. 2022 Nov 8;10:e14202. doi: 10.7717/peerj.14202 (PMC9651043; doi:10.7717/peerj.14202)
Supplement: Supplemental Information 2 [file peerj-10-14202-s002.csv]

Tissue	Animal 1		Animal 2		Animal 3		Tissue	Animal 4		Animal 5		Animal 6
	gCLCA2	PGK1	gCLCA2	PGK1	gCLCA2	PGK1		gCLCA2	PGK1	gCLCA2	PGK1	gCLCA2	PGK1
Skin	32.1	26	32.9	26.4	33.7	26.5	Testis	37.6	23.4	40	25.4	40	27.6
Skin foot	33.9	27.8	32.3	26.5	33.1	27.3
Wattle	32.3	27.1	33.7	26.5	33.9	27.2
Feather follicle	32.2	27.1	30.9	26.3	30.8	25.5
Ball of the foot	30.1	25.7	29.3	25.5	28.7	26
Beak	31.4	27.4	33.6	28.1	33.2	28.5
Pharynx	29.4	25.1	28.4	25.8	31.1	27.2
Esophagus	29.7	25.9	30.2	26.2	31	26.8
Crop	29.2	26.3	29.4	26.2	29.6	26.1
Proventriculus	38.4	27.2	37.9	27.4	40	29.7
Gizzard	40	27	40	27.2	40	28.3
Duodenum	35.5	25.7	40	26.6	40	27.5
Jejunum	36.1	25.6	35.9	25.9	40	28.6
Ileum	36.6	25.8	37.2	27.3	36.5	27.7
Cecum	33.7	25.6	34.4	27	34.1	28.1
Rectum	35.4	25.5	37.3	26.4	40	27
Coprodeum	35.1	25.4	37.5	26.3	35.2	27.9
Proctodeum	30.1	25.4	32.5	25.5	31	26.5
Liver	34.9	25.5	34.7	25.3	35.7	26
Pancreas	40	30.3	40	31.2	40	33.2
Thyroid gland	32	26.3	33.3	26.9	34.2	27.5
Adrenal gland	36.7	25	35.9	24.2	35.1	25.4
Nose	31.8	26.7	32.8	26.8	31.5	27.7
Trachea	33.6	26.2	34.9	26.4	33.8	24.3
Tracheal Bifurcation	36.3	26.8	36.2	27.3	34.8	27.3
Lung	40	26.7	40	29.2	40	27.9
Abdominal air sac	40	28.5	40	30.6	36.1	25.9
Heart	40	25.6	37.1	25.2	35	26.7
Vena cava	35.3	25.5	40	30.4	36.5	29.6
Aorta	40	27.9	40	32.1	40	28
Kidney	31.7	24.2	34	24.1	34.5	25.1
Ovary	34.6	23.3	40	23.4	35.1	24.6
Spleen	36.8	26.3	40	28.2	40	29
Thymus	34.5	28.3	32.4	27.1	34.3	29.5
Bursa of Fabricius	31.1	24.5	33.5	24.7	34.5	26.2
Bone marrow	40	28.5	40	28.9	40	29.5
Eye	31.8	23.2	32.7	24.9	34	25.2
Cerebrum	35.4	25.9	35	24.9	35	25.1
Cerebellum	40	23.5	36.4	24.6	37	25.3
Sciatic nerve	35	31	34	28.1	33.6	26.1
Pectoral muscle	40	20	40	20.2	40	22
Abdominal fat	40	29.1	40	26.1	40	28.9
Blood	40	29.7	40	29.9	40	31.8
Joint capsule	40	29.6	33.3	28.1	40	29.6
